# Supplementary material for: Weak population structure and no genetic erosion in Pilosocereus aureispinus: A microendemic and threatened cactus species from eastern Brazil
Source: PLoS One. 2018 Apr 9;13(4):e0195475. doi: 10.1371/journal.pone.0195475 (PMC5890996; doi:10.1371/journal.pone.0195475)
Supplement: S2 Table — (XLSX) [file pone.0195475.s002.xlsx]

## Sheet: Plan1
6	91	4	24	27	28	12
			IBO	IBO2	OLB1	OLB2
CODE	Site	Pmac82		Pmac84		Pmac102		Pmac128		Pmac130		Pmac149
S21A1	IBO1	93	93	86	88	101	101	118	118	125	127	128	136
S21A2	IBO1	93	93	86	86	101	101	116	128	125	127	128	136
S21A3	IBO1	90	93	86	86	101	101	118	128	125	129	128	136
S21A4	IBO1	93	93	86	86	101	101	118	126	125	131	128	136
S21A5	IBO1	93	93	86	88	101	101	128	128	123	125	136	136
S21A6	IBO1	93	93	86	86	101	101	118	126	119	127	128	128
S21A7	IBO1	93	93	86	86	101	101	126	128	119	125	128	136
S21A8	IBO1	93	93	86	88	101	101	122	128	125	127	136	136
S21A9	IBO1	93	93	86	86	101	101	118	128	125	125	128	136
S21A10	IBO1	93	93	86	86	101	101	128	128	119	119	134	136
S21A11	IBO1	93	93	86	86	101	101	126	128	119	127	128	136
S21A12	IBO1	93	93	86	86	101	101	118	128	119	127	136	136
S21A13	IBO1	93	93	86	86	101	101	128	128	115	127	136	136
S21A14	IBO1	93	93	86	88	101	101	118	128	119	119	128	136
S21A15	IBO1	93	93	86	86	101	101	126	128	119	127	128	136
S21A16	IBO1	93	93	86	86	101	101	126	128	119	127	136	136
S21A17	IBO1	93	93	84	86	101	101	116	128	123	123	128	136
S21A18	IBO1	93	93	86	86	101	101	118	118	127	127	128	138
S21A19	IBO1	93	93	86	86	101	101	116	128	119	129	128	136
S21A20	IBO1	93	93	86	88	101	101	118	128	117	129	128	136
S21A21	IBO1	93	93	86	86	101	101	116	122	119	119	128	136
S21A22	IBO1	93	93	86	86	101	101	116	116	127	127	128	138
S21A23	IBO1	93	93	86	86	101	101	118	118	119	119	136	136
S21A24	IBO1	90	93	86	88	101	101	128	128	127	127	0	0
S49A1	IBO2	93	93	86	88	101	101	118	128	127	131	128	128
S49A2	IBO2	93	99	88	88	101	101	116	118	117	129	128	136
S49A3	IBO2	93	93	86	86	101	101	116	116	119	125	128	134
S49A4	IBO2	93	93	86	88	101	101	118	118	115	121	130	136
S49A5	IBO2	90	93	86	86	101	101	118	118	117	121	128	128
S49A6	IBO2	93	93	88	88	101	101	118	118	121	125	128	134
S49A7	IBO2	93	93	86	86	101	101	118	118	125	127	128	128
S49A8	IBO2	93	93	86	88	101	101	118	120	125	127	128	134
S49A9	IBO2	93	93	86	88	101	101	114	118	115	117	128	128
S49A10	IBO2	93	93	86	86	101	101	116	116	119	125	128	136
S49A11	IBO2	93	93	86	86	101	101	118	118	119	125	134	136
S49A12	IBO2	93	93	86	88	101	101	116	126	117	127	128	134
S49A13	IBO2	93	93	86	86	101	101	116	126	119	125	128	128
S49A14	IBO2	93	93	86	86	101	101	116	118	123	125	128	138
S49A15	IBO2	93	93	88	88	101	101	118	126	115	125	128	134
S49A16	IBO2	93	93	86	86	101	101	118	118	115	119	128	136
S49A17	IBO2	93	93	86	86	101	101	116	118	125	127	128	134
S49A18	IBO2	93	93	86	88	101	101	116	126	125	129	134	136
S49A19	IBO2	93	93	86	86	101	101	116	118	119	123	130	134
S49A20	IBO2	93	93	88	88	101	101	118	130	125	127	128	128
S49A21	IBO2	93	93	86	86	101	101	114	118	117	123	138	138
S49A22	IBO2	93	93	86	88	101	101	118	120	125	127	128	134
S49A23	IBO2	93	93	86	86	101	101	116	118	119	127	130	134
S49A24	IBO2	93	93	86	88	101	101	114	118	127	127	128	128
S49A25	IBO2	93	93	86	88	101	101	116	118	119	127	128	134
S49A26	IBO2	93	93	88	88	101	101	116	118	127	127	134	136
S49A27	IBO2	93	93	86	86	101	101	118	126	127	127	128	136
S50A1	OLB1	93	93	88	88	101	101	116	118	121	125	128	136
S50A2	OLB1	93	99	86	86	101	101	118	128	117	121	128	136
S50A3	OLB1	93	99	86	86	101	101	118	118	117	125	128	128
S50A4	OLB1	93	96	86	88	101	101	118	128	123	125	130	138
S50A6	OLB1	93	96	86	90	101	101	118	128	119	125	0	0
S50A7	OLB1	93	93	86	86	101	101	128	130	117	129	128	136
S50A8	OLB1	93	93	88	88	101	101	116	128	121	125	128	128
S50A9	OLB1	93	93	86	88	101	103	128	128	117	129	128	136
S50A10	OLB1	93	93	86	88	101	101	128	128	121	129	128	136
S50A11	OLB1	93	93	88	88	101	103	116	128	125	129	128	136
S50A12	OLB1	93	93	86	88	101	103	116	118	117	125	128	128
S50A13	OLB1	93	93	86	88	101	103	128	128	117	129	128	136
S50A14	OLB1	93	93	86	86	101	103	116	128	119	121	128	138
S50A15	OLB1	93	99	86	86	101	101	118	128	117	121	128	136
S50A16	OLB1	93	96	86	86	101	101	126	134	119	121	128	136
S50A17	OLB1	93	99	86	88	101	101	116	128	121	121	128	128
S50A18	OLB1	93	93	86	86	101	101	118	126	119	125	128	136
S50A19	OLB1	93	93	86	86	101	101	126	130	117	121	136	136
S50A20	OLB1	93	99	86	86	101	101	118	130	123	125	128	136
S50A21	OLB1	93	99	86	88	101	101	118	128	121	123	128	136
S50A22	OLB1	93	93	86	88	101	101	128	130	121	125	136	138
S50A23	OLB1	93	96	88	88	101	101	118	128	121	129	136	138
S50A24	OLB1	93	93	86	86	101	101	130	130	117	129	128	128
S50A25	OLB1	93	99	86	86	101	103	130	130	125	127	136	138
S50A26	OLB1	93	93	86	86	101	101	116	118	119	121	128	136
S50A27	OLB1	93	93	86	86	101	101	116	118	117	121	128	136
S50A28	OLB1	93	99	86	86	101	101	116	116	117	127	128	128
S50A29	OLB1	93	93	0	0	101	101	116	128	115	117	128	136
S118A1	OLB2	93	93	84	86	101	101	114	118	119	123	138	138
S118A2	OLB2	93	99	86	90	101	103	124	124	117	119	136	136
S118A3	OLB2	93	93	86	88	101	101	126	130	119	125	136	136
S118A4	OLB2	93	93	86	90	101	101	116	118	125	129	136	136
S118A5	OLB2	93	93	86	90	101	101	116	118	121	127	136	136
S118A6	OLB2	93	93	86	86	101	101	116	118	119	125	128	136
S118A7	OLB2	93	99	86	86	101	101	118	118	0	0	0	0
S118A8	OLB2	93	93	86	86	101	103	118	126	125	127	128	136
S118A9	OLB2	93	93	86	90	101	101	118	130	121	125	130	136
S118A10	OLB2	93	93	86	86	101	101	116	126	119	125	128	128
S118A11	OLB2	93	93	86	90	101	101	118	130	125	129	128	136
S118A12	OLB2	93	93	86	86	107	107	118	130	119	123	136	136

## Sheet: HFP (2)
Heterozygosity, Fstatistics and Polymorphism by Population for Codominant Data
Data Sheet	Plan1
Data Title
No. Loci	6
No. Samples	91
No. Pops.	4
Sample Size, No. Alleles, No. Effective Alleles, Information Index, Observed Heterozygosity, Expected and Unbiased Expected Heterozygosity, and Fixation Index
Pop	Locus	N	Na	Ne	I	Ho	He	uHe	F
IBO	Pmac82	24	2	1.08679	0.173205	0.0833333	0.0798611	0.0815603	-0.0434783
	Pmac84	24	3	1.34109	0.475222	0.291667	0.25434	0.259752	-0.146758
	Pmac102	24	1	1	0	0	0	0	#N/A
	Pmac128	24	5	3.3586	1.36773	0.666667	0.702257	0.717199	0.0506799
	Pmac130	24	8	4.17391	1.62936	0.625	0.760417	0.776596	0.178082
	Pmac149	23	4	2.18144	0.909915	0.695652	0.541588	0.553623	-0.284468
IBO2	Pmac82	27	3	1.07761	0.184083	0.0740741	0.0720165	0.0733753	-0.0285714
	Pmac84	27	2	1.83859	0.648585	0.333333	0.456104	0.46471	0.269173
	Pmac102	27	1	1	0	0	0	0	#N/A
	Pmac128	27	7	2.85882	1.34125	0.703704	0.650206	0.662474	-0.0822785
	Pmac130	27	9	5.58621	1.91174	0.888889	0.820988	0.836478	-0.0827068
	Pmac149	27	5	2.97551	1.29344	0.703704	0.663923	0.67645	-0.0599174
OLB1	Pmac82	28	3	1.55556	0.655976	0.428571	0.357143	0.363636	-0.2
	Pmac84	27	3	1.79336	0.693329	0.333333	0.442387	0.450734	0.246512
	Pmac102	28	2	1.23659	0.3405	0.214286	0.191327	0.194805	-0.12
	Pmac128	28	6	4.17021	1.53965	0.75	0.760204	0.774026	0.0134228
	Pmac130	28	8	5.42561	1.82594	0.964286	0.815689	0.830519	-0.182174
	Pmac149	27	4	2.40992	1.00262	0.740741	0.585048	0.596087	-0.26612
OLB2	Pmac82	12	2	1.18033	0.286836	0.166667	0.152778	0.15942	-0.0909091
	Pmac84	12	4	1.82278	0.835895	0.583333	0.451389	0.471014	-0.292308
	Pmac102	12	3	1.41176	0.566086	0.166667	0.291667	0.304348	0.428571
	Pmac128	12	6	3.94521	1.56146	0.833333	0.746528	0.778986	-0.116279
	Pmac130	11	7	4.7451	1.73117	1	0.789256	0.82684	-0.267016
	Pmac149	11	4	2.14159	0.982848	0.363636	0.533058	0.558442	0.317829
Mean and SE over Loci for each Pop
Pop		N	Na	Ne	I	Ho	He	uHe	F
IBO	Mean	23.8333	3.83333	2.19031	0.759239	0.39372	0.389744	0.398122	-0.0491883
	SE	0.166667	1.01379	0.537135	0.267745	0.126613	0.13221	0.135042	0.0726104
IBO2	Mean	27	4.5	2.55612	0.896517	0.450617	0.443873	0.452248	0.00313978
	SE	0	1.25831	0.696929	0.303249	0.15042	0.137678	0.140276	0.0613804
OLB1	Mean	27.6667	4.33333	2.76521	1.00967	0.571869	0.5253	0.534968	-0.0847265
	SE	0.210819	0.918937	0.681234	0.232392	0.118257	0.0982794	0.100066	0.0766558
OLB2	Mean	11.6667	4.33333	2.54113	0.994049	0.518939	0.494113	0.516508	-0.00335178
	SE	0.210819	0.760117	0.595309	0.229038	0.142211	0.101925	0.106701	0.124251
Grand Mean and SE over Loci and Pops
		N	Na	Ne	I	Ho	He	uHe	F
Total	Mean	22.5417	4.25	2.51319	0.914868	0.483786	0.463257	0.475461	-0.0344869
	SE	1.34593	0.471084	0.297341	0.122934	0.0644824	0.0564331	0.0578892	0.0419161
F-Statistics and Estimates of Nm over All Pops for each Locus
All Pops.	Locus	Fis	Fit	Fst		Nm
	Pmac82	-0.137273	-0.075071	0.0546943		4.32086
	Pmac84	0.0389931	0.105614	0.0693237		3.35627
	Pmac102	0.211268	0.26467	0.0677062		3.44242
	Pmac128	-0.0330545	0.0475443	0.0780198		2.95431
	Pmac130	-0.0915861	-0.0361963	0.0507425		4.67684
	Pmac149	-0.0775154	0.0247291	0.0948891		2.38465
	Mean	-0.0148614	0.0552149	0.0692293		3.52256
	SE	0.0513688	0.0492375	0.00656012		0.34744
Percentage of Polymorphic Loci
Population	%P
IBO	0.833333
IBO2	0.833333
OLB1	1
OLB2	1
Mean	0.916667
SE	0.0481125
Na = No. of Different Alleles
Ne = No. of Effective Alleles = 1 / (Sum pi^2)
I = Shannon's Information Index = -1* Sum (pi * Ln (pi))
Ho = Observed Heterozygosity = No. of Hets / N
He = Expected Heterozygosity = 1 - Sum pi^2
uHe = Unbiased Expected Heterozygosity = (2N / (2N-1)) * He
F = Fixation Index = (He - Ho) / He = 1 - (Ho / He)
Where pi is the frequency of the ith allele for the population & Sum pi^2 is the sum of the squared population allele frequencies.
Fis = (Mean He - Mean Ho) / Mean He
Fit = (Ht - Mean Ho) / Ht
Fst = (Ht - Mean He) / Ht
Nm = [(1 / Fst) - 1] / 4
Key: Mean He = Average He across the populations. Mean Ho = Average Ho across the populations.
Ht = Total Expected Heterozygosity = 1 - Sum tpi^2 where tpi is the frequency of the ith allele for the total & Sum tpi^2 is the sum of the squared total allele frequencies.
Tip: Choose the Step by Step option to show Mean He, Mean Ho and Ht values.
Note:
Warning! Results should be treated with caution given the following:
There is 8% missing data at the locus 'Pmac130' in the population 'OLB2!
There is 8% missing data at the locus 'Pmac149' in the population 'OLB2!

## Sheet: HFL (2)
Heterozygosity, Fstatistics and Polymorphism by Locus for Codominant Data
Data Sheet	Plan1
Data Title
No. Loci	6
No. Samples	91
No. Pops.	4
Sample Size, No. Alleles, No. Effective Alleles, Information Index, Observed Heterozygosity, Expected and Unbiased Expected Heterozygosity, and Fixation Index
Pop		Pmac82	Pmac84	Pmac102	Pmac128	Pmac130	Pmac149
IBO	N	24	24	24	24	24	23
	Na	2	3	1	5	8	4
	Ne	1.08679	1.34109	1	3.3586	4.17391	2.18144
	I	0.173205	0.475222	0	1.36773	1.62936	0.909915
	Ho	0.0833333	0.291667	0	0.666667	0.625	0.695652
	He	0.0798611	0.25434	0	0.702257	0.760417	0.541588
	uHe	0.0815603	0.259752	0	0.717199	0.776596	0.553623
	F	-0.0434783	-0.146758	#N/A	0.0506799	0.178082	-0.284468
IBO2	N	27	27	27	27	27	27
	Na	3	2	1	7	9	5
	Ne	1.07761	1.83859	1	2.85882	5.58621	2.97551
	I	0.184083	0.648585	0	1.34125	1.91174	1.29344
	Ho	0.0740741	0.333333	0	0.703704	0.888889	0.703704
	He	0.0720165	0.456104	0	0.650206	0.820988	0.663923
	uHe	0.0733753	0.46471	0	0.662474	0.836478	0.67645
	F	-0.0285714	0.269173	#N/A	-0.0822785	-0.0827068	-0.0599174
OLB1	N	28	27	28	28	28	27
	Na	3	3	2	6	8	4
	Ne	1.55556	1.79336	1.23659	4.17021	5.42561	2.40992
	I	0.655976	0.693329	0.3405	1.53965	1.82594	1.00262
	Ho	0.428571	0.333333	0.214286	0.75	0.964286	0.740741
	He	0.357143	0.442387	0.191327	0.760204	0.815689	0.585048
	uHe	0.363636	0.450734	0.194805	0.774026	0.830519	0.596087
	F	-0.2	0.246512	-0.12	0.0134228	-0.182174	-0.26612
OLB2	N	12	12	12	12	11	11
	Na	2	4	3	6	7	4
	Ne	1.18033	1.82278	1.41176	3.94521	4.7451	2.14159
	I	0.286836	0.835895	0.566086	1.56146	1.73117	0.982848
	Ho	0.166667	0.583333	0.166667	0.833333	1	0.363636
	He	0.152778	0.451389	0.291667	0.746528	0.789256	0.533058
	uHe	0.15942	0.471014	0.304348	0.778986	0.82684	0.558442
	F	-0.0909091	-0.292308	0.428571	-0.116279	-0.267016	0.317829
Mean and SE over Pops for each Locus
		Pmac82	Pmac84	Pmac102	Pmac128	Pmac130	Pmac149
N	Mean	22.75	22.5	22.75	22.75	22.5	22
	SE	3.68273	3.57071	3.68273	3.68273	3.92641	3.78594
Na	Mean	2.5	3	1.75	6	8	4.25
	SE	0.288675	0.408248	0.478714	0.408248	0.408248	0.25
Ne	Mean	1.22507	1.69896	1.16209	3.58321	4.98271	2.42712
	SE	0.112579	0.119655	0.100181	0.295916	0.325445	0.192118
I	Mean	0.325025	0.663258	0.226646	1.45252	1.77455	1.04721
	SE	0.113248	0.0743195	0.13872	0.0570308	0.0608437	0.084465
Ho	Mean	0.188161	0.385417	0.0952381	0.738426	0.869544	0.625933
	SE	0.0827969	0.0666992	0.0558383	0.0359356	0.0847402	0.0879817
He	Mean	0.16545	0.401055	0.120748	0.714799	0.796587	0.580904
	SE	0.0664342	0.0489876	0.0726606	0.0248293	0.0139113	0.0299226
uHe	Mean	0.169498	0.411553	0.124788	0.733171	0.817608	0.59615
	SE	0.0675548	0.0507774	0.0754366	0.0274185	0.0138143	0.0283998
F	Mean	-0.0907397	0.0191548	0.154286	-0.0336137	-0.0884535	-0.0731688
	SE	0.038769	0.141048	0.193949	0.0392849	0.0964979	0.13992
Grand Mean and SE over Pops and Loci
		Total
N	Mean	22.5417
	SE	1.34593
Na	Mean	4.25
	SE	0.471084
Ne	Mean	2.51319
	SE	0.297341
I	Mean	0.914868
	SE	0.122934
Ho	Mean	0.483786
	SE	0.0644824
He	Mean	0.463257
	SE	0.0564331
uHe	Mean	0.475461
	SE	0.0578892
F	Mean	-0.0344869
	SE	0.0419161
F-Statistics and Estimates of Nm over All Pops for each Locus
All Pops.		Pmac82	Pmac84	Pmac102	Pmac128	Pmac130	Pmac149	Mean	SE
	Fis	-0.137273	0.0389931	0.211268	-0.0330545	-0.0915861	-0.0775154	-0.0148614	0.0513688
	Fit	-0.075071	0.105614	0.26467	0.0475443	-0.0361963	0.0247291	0.0552149	0.0492375
	Fst	0.0546943	0.0693237	0.0677062	0.0780198	0.0507425	0.0948891	0.0692293	0.00656012
	Nm	4.32086	3.35627	3.44242	2.95431	4.67684	2.38465	3.52256	0.34744
Percentage of Polymorphic Loci
Population	%P
IBO	0.833333
IBO2	0.833333
OLB1	1
OLB2	1
Mean	0.916667
SE	0.0481125
Na = No. of Different Alleles
Ne = No. of Effective Alleles = 1 / (Sum pi^2)
I = Shannon's Information Index = -1* Sum (pi * Ln (pi))
Ho = Observed Heterozygosity = No. of Hets / N
He = Expected Heterozygosity = 1 - Sum pi^2
uHe = Unbiased Expected Heterozygosity = (2N / (2N-1)) * He
F = Fixation Index = (He - Ho) / He = 1 - (Ho / He)
Where pi is the frequency of the ith allele for the population & Sum pi^2 is the sum of the squared population allele frequencies.
Fis = (Mean He - Mean Ho) / Mean He
Fit = (Ht - Mean Ho) / Ht
Fst = (Ht - Mean He) / Ht
Nm = [(1 / Fst) - 1] / 4
Key: Mean He = Average He across the populations. Mean Ho = Average Ho across the populations.
Ht = Total Expected Heterozygosity = 1 - Sum tpi^2 where tpi is the frequency of the ith allele for the total & Sum tpi^2 is the sum of the squared total allele frequencies.
Tip: Choose the Step by Step option to show Mean He, Mean Ho and Ht values.
Note:
Warning! Results should be treated with caution given the following:
There is 8% missing data at the locus 'Pmac130' in the population 'OLB2!
There is 8% missing data at the locus 'Pmac149' in the population 'OLB2!

## Sheet: HFP
Heterozygosity, Fstatistics and Polymorphism by Population for Codominant Data
*With Step by Step option
Data Sheet	Plan1
Data Title
No. Loci	6
No. Samples	91
No. Pops.	4
Sample Size, No. Alleles, No. Effective Alleles, Information Index, Observed Heterozygosity, Expected and Unbiased Expected Heterozygosity, and Fixation Index
Pop	Locus	N	Na	Ne	I	Ho	He	uHe	F
IBO	Pmac82	24	2	1.08679	0.173205	0.0833333	0.0798611	0.0815603	-0.0434783
	Pmac84	24	3	1.34109	0.475222	0.291667	0.25434	0.259752	-0.146758
	Pmac102	24	1	1	0	0	0	0	#N/A
	Pmac128	24	5	3.3586	1.36773	0.666667	0.702257	0.717199	0.0506799
	Pmac130	24	8	4.17391	1.62936	0.625	0.760417	0.776596	0.178082
	Pmac149	23	4	2.18144	0.909915	0.695652	0.541588	0.553623	-0.284468
		23.8333	3.83333	2.19031	0.759239	0.39372	0.389744	0.398122	#N/A
IBO2	Pmac82	27	3	1.07761	0.184083	0.0740741	0.0720165	0.0733753	-0.0285714
	Pmac84	27	2	1.83859	0.648585	0.333333	0.456104	0.46471	0.269173
	Pmac102	27	1	1	0	0	0	0	#N/A
	Pmac128	27	7	2.85882	1.34125	0.703704	0.650206	0.662474	-0.0822785
	Pmac130	27	9	5.58621	1.91174	0.888889	0.820988	0.836478	-0.0827068
	Pmac149	27	5	2.97551	1.29344	0.703704	0.663923	0.67645	-0.0599174
		27	4.5	2.55612	0.896517	0.450617	0.443873	0.452248	#N/A
OLB	Pmac82	28	3	1.55556	0.655976	0.428571	0.357143	0.363636	-0.2
	Pmac84	27	3	1.79336	0.693329	0.333333	0.442387	0.450734	0.246512
	Pmac102	28	2	1.23659	0.3405	0.214286	0.191327	0.194805	-0.12
	Pmac128	28	6	4.17021	1.53965	0.75	0.760204	0.774026	0.0134228
	Pmac130	28	8	5.42561	1.82594	0.964286	0.815689	0.830519	-0.182174
	Pmac149	27	4	2.40992	1.00262	0.740741	0.585048	0.596087	-0.26612
		27.6667	4.33333	2.76521	1.00967	0.571869	0.5253	0.534968	-0.0847265
OLB2	Pmac82	12	2	1.18033	0.286836	0.166667	0.152778	0.15942	-0.0909091
	Pmac84	12	4	1.82278	0.835895	0.583333	0.451389	0.471014	-0.292308
	Pmac102	12	3	1.41176	0.566086	0.166667	0.291667	0.304348	0.428571
	Pmac128	12	6	3.94521	1.56146	0.833333	0.746528	0.778986	-0.116279
	Pmac130	11	7	4.7451	1.73117	1	0.789256	0.82684	-0.267016
	Pmac149	11	4	2.14159	0.982848	0.363636	0.533058	0.558442	0.317829
		11.6667	4.33333	2.54113	0.994049	0.518939	0.494113	0.516508	-0.00335178
Mean and SE over Loci for each Pop
Pop		N	Na	Ne	I	Ho	He	uHe	F
IBO	Mean	23.8333	3.83333	2.19031	0.759239	0.39372	0.389744	0.398122	-0.0491883
	SE	0.166667	1.01379	0.537135	0.267745	0.126613	0.13221	0.135042	0.0726104
IBO2	Mean	27	4.5	2.55612	0.896517	0.450617	0.443873	0.452248	0.00313978
	SE	0	1.25831	0.696929	0.303249	0.15042	0.137678	0.140276	0.0613804
OLB	Mean	27.6667	4.33333	2.76521	1.00967	0.571869	0.5253	0.534968	-0.0847265
	SE	0.210819	0.918937	0.681234	0.232392	0.118257	0.0982794	0.100066	0.0766558
OLB2	Mean	11.6667	4.33333	2.54113	0.994049	0.518939	0.494113	0.516508	-0.00335178
	SE	0.210819	0.760117	0.595309	0.229038	0.142211	0.101925	0.106701	0.124251
Grand Mean and SE over Loci and Pops
		N	Na	Ne	I	Ho	He	uHe	F
Total	Mean	22.5417	4.25	2.51319	0.914868	0.483786	0.463257	0.475461	-0.0344869
	SE	1.34593	0.471084	0.297341	0.122934	0.0644824	0.0564331	0.0578892	0.0419161
F-Statistics and Estimates of Nm over All Pops for each Locus
All Pops.	Locus	Ht	Mean He	Mean Ho		Fis	Fit	Fst		Nm
	Pmac82	0.175022	0.16545	0.188161		-0.137273	-0.075071	0.0546943		4.32086
	Pmac84	0.430929	0.401055	0.385417		0.0389931	0.105614	0.0693237		3.35627
	Pmac102	0.129517	0.120748	0.0952381		0.211268	0.26467	0.0677062		3.44242
	Pmac128	0.775286	0.714799	0.738426		-0.0330545	0.0475443	0.0780198		2.95431
	Pmac130	0.839169	0.796587	0.869544		-0.0915861	-0.0361963	0.0507425		4.67684
	Pmac149	0.641804	0.580904	0.625933		-0.0775154	0.0247291	0.0948891		2.38465
					Mean	-0.0148614	0.0552149	0.0692293		3.52256
					SE	0.0513688	0.0492375	0.00656012		0.34744
Percentage of Polymorphic Loci
Population	%P
IBO	0.833333
IBO2	0.833333
OLB	1
OLB2	1
Mean	0.916667
SE	0.0481125
Na = No. of Different Alleles
Ne = No. of Effective Alleles = 1 / (Sum pi^2)
I = Shannon's Information Index = -1* Sum (pi * Ln (pi))
Ho = Observed Heterozygosity = No. of Hets / N
He = Expected Heterozygosity = 1 - Sum pi^2
uHe = Unbiased Expected Heterozygosity = (2N / (2N-1)) * He
F = Fixation Index = (He - Ho) / He = 1 - (Ho / He)
Where pi is the frequency of the ith allele for the population & Sum pi^2 is the sum of the squared population allele frequencies.
Fis = (Mean He - Mean Ho) / Mean He
Fit = (Ht - Mean Ho) / Ht
Fst = (Ht - Mean He) / Ht
Nm = [(1 / Fst) - 1] / 4
Key: Mean He = Average He across the populations. Mean Ho = Average Ho across the populations.
Ht = Total Expected Heterozygosity = 1 - Sum tpi^2 where tpi is the frequency of the ith allele for the total & Sum tpi^2 is the sum of the squared total allele frequencies.
Note:
Warning! Results should be treated with caution given the following:
There is 8% missing data at the locus 'Pmac130' in the population 'OLB2!
There is 8% missing data at the locus 'Pmac149' in the population 'OLB2!

## Sheet: HFL
Heterozygosity, Fstatistics and Polymorphism by Locus for Codominant Data
*With Step by Step option
Data Sheet	Plan1
Data Title
No. Loci	6
No. Samples	91
No. Pops.	4
Sample Size, No. Alleles, No. Effective Alleles, Information Index, Observed Heterozygosity, Expected and Unbiased Expected Heterozygosity, and Fixation Index
Pop		Pmac82	Pmac84	Pmac102	Pmac128	Pmac130	Pmac149
IBO	N	24	24	24	24	24	23
	Na	2	3	1	5	8	4
	Ne	1.08679	1.34109	1	3.3586	4.17391	2.18144
	I	0.173205	0.475222	0	1.36773	1.62936	0.909915
	Ho	0.0833333	0.291667	0	0.666667	0.625	0.695652
	He	0.0798611	0.25434	0	0.702257	0.760417	0.541588
	uHe	0.0815603	0.259752	0	0.717199	0.776596	0.553623
	F	-0.0434783	-0.146758	#N/A	0.0506799	0.178082	-0.284468
IBO2	N	27	27	27	27	27	27
	Na	3	2	1	7	9	5
	Ne	1.07761	1.83859	1	2.85882	5.58621	2.97551
	I	0.184083	0.648585	0	1.34125	1.91174	1.29344
	Ho	0.0740741	0.333333	0	0.703704	0.888889	0.703704
	He	0.0720165	0.456104	0	0.650206	0.820988	0.663923
	uHe	0.0733753	0.46471	0	0.662474	0.836478	0.67645
	F	-0.0285714	0.269173	#N/A	-0.0822785	-0.0827068	-0.0599174
OLB	N	28	27	28	28	28	27
	Na	3	3	2	6	8	4
	Ne	1.55556	1.79336	1.23659	4.17021	5.42561	2.40992
	I	0.655976	0.693329	0.3405	1.53965	1.82594	1.00262
	Ho	0.428571	0.333333	0.214286	0.75	0.964286	0.740741
	He	0.357143	0.442387	0.191327	0.760204	0.815689	0.585048
	uHe	0.363636	0.450734	0.194805	0.774026	0.830519	0.596087
	F	-0.2	0.246512	-0.12	0.0134228	-0.182174	-0.26612
OLB2	N	12	12	12	12	11	11
	Na	2	4	3	6	7	4
	Ne	1.18033	1.82278	1.41176	3.94521	4.7451	2.14159
	I	0.286836	0.835895	0.566086	1.56146	1.73117	0.982848
	Ho	0.166667	0.583333	0.166667	0.833333	1	0.363636
	He	0.152778	0.451389	0.291667	0.746528	0.789256	0.533058
	uHe	0.15942	0.471014	0.304348	0.778986	0.82684	0.558442
	F	-0.0909091	-0.292308	0.428571	-0.116279	-0.267016	0.317829
Mean and SE over Pops for each Locus
		Pmac82	Pmac84	Pmac102	Pmac128	Pmac130	Pmac149
N	Mean	22.75	22.5	22.75	22.75	22.5	22
	SE	3.68273	3.57071	3.68273	3.68273	3.92641	3.78594
Na	Mean	2.5	3	1.75	6	8	4.25
	SE	0.288675	0.408248	0.478714	0.408248	0.408248	0.25
Ne	Mean	1.22507	1.69896	1.16209	3.58321	4.98271	2.42712
	SE	0.112579	0.119655	0.100181	0.295916	0.325445	0.192118
I	Mean	0.325025	0.663258	0.226646	1.45252	1.77455	1.04721
	SE	0.113248	0.0743195	0.13872	0.0570308	0.0608437	0.084465
Ho	Mean	0.188161	0.385417	0.0952381	0.738426	0.869544	0.625933
	SE	0.0827969	0.0666992	0.0558383	0.0359356	0.0847402	0.0879817
He	Mean	0.16545	0.401055	0.120748	0.714799	0.796587	0.580904
	SE	0.0664342	0.0489876	0.0726606	0.0248293	0.0139113	0.0299226
uHe	Mean	0.169498	0.411553	0.124788	0.733171	0.817608	0.59615
	SE	0.0675548	0.0507774	0.0754366	0.0274185	0.0138143	0.0283998
F	Mean	-0.0907397	0.0191548	0.154286	-0.0336137	-0.0884535	-0.0731688
	SE	0.038769	0.141048	0.193949	0.0392849	0.0964979	0.13992
Grand Mean and SE over Pops and Loci
		Total
N	Mean	22.5417
	SE	1.34593
Na	Mean	4.25
	SE	0.471084
Ne	Mean	2.51319
	SE	0.297341
I	Mean	0.914868
	SE	0.122934
Ho	Mean	0.483786
	SE	0.0644824
He	Mean	0.463257
	SE	0.0564331
uHe	Mean	0.475461
	SE	0.0578892
F	Mean	-0.0344869
	SE	0.0419161
F-Statistics and Estimates of Nm over All Pops for each Locus
All Pops.		Pmac82	Pmac84	Pmac102	Pmac128	Pmac130	Pmac149
	Ht	0.175022	0.430929	0.129517	0.775286	0.839169	0.641804
	Mean He	0.16545	0.401055	0.120748	0.714799	0.796587	0.580904
	Mean Ho	0.188161	0.385417	0.0952381	0.738426	0.869544	0.625933
								Mean	SE
	Fis	-0.137273	0.0389931	0.211268	-0.0330545	-0.0915861	-0.0775154	-0.0148614	0.0513688
	Fit	-0.075071	0.105614	0.26467	0.0475443	-0.0361963	0.0247291	0.0552149	0.0492375
	Fst	0.0546943	0.0693237	0.0677062	0.0780198	0.0507425	0.0948891	0.0692293	0.00656012
	Nm	4.32086	3.35627	3.44242	2.95431	4.67684	2.38465	3.52256	0.34744
Percentage of Polymorphic Loci
Population	%P
IBO	0.833333
IBO2	0.833333
OLB	1
OLB2	1
Mean	0.916667
SE	0.0481125
Na = No. of Different Alleles
Ne = No. of Effective Alleles = 1 / (Sum pi^2)
I = Shannon's Information Index = -1* Sum (pi * Ln (pi))
Ho = Observed Heterozygosity = No. of Hets / N
He = Expected Heterozygosity = 1 - Sum pi^2
uHe = Unbiased Expected Heterozygosity = (2N / (2N-1)) * He
F = Fixation Index = (He - Ho) / He = 1 - (Ho / He)
Where pi is the frequency of the ith allele for the population & Sum pi^2 is the sum of the squared population allele frequencies.
Fis = (Mean He - Mean Ho) / Mean He
Fit = (Ht - Mean Ho) / Ht
Fst = (Ht - Mean He) / Ht
Nm = [(1 / Fst) - 1] / 4
Key: Mean He = Average He across the populations. Mean Ho = Average Ho across the populations.
Ht = Total Expected Heterozygosity = 1 - Sum tpi^2 where tpi is the frequency of the ith allele for the total & Sum tpi^2 is the sum of the squared total allele frequencies.
Note:
Warning! Results should be treated with caution given the following:
There is 8% missing data at the locus 'Pmac130' in the population 'OLB2!
There is 8% missing data at the locus 'Pmac149' in the population 'OLB2!

## Sheet: FstP
1	4
Nei Genetic Distance	Plan1	Pairwise Population Fst Values
IBO	IBO2	OLB	OLB2
0				IBO
0.0516613	0			IBO2
0.045137	0.0441891	0		OLB
0.0426699	0.0548163	0.0400291	0	OLB2
Fst Values below diagonal.

## Sheet: FstL
Results of Pairwise Population Fst Analysis
Fst Calculated Via Frequency Option
Data Sheet	Plan1
Data Title	Nei Genetic Distance
No. Samples	91
No. Pops	4
Pairwise Population Fst Values
	IBO	IBO2	OLB	OLB2
IBO	0				IBO
IBO2	0.0516613	0			IBO2
OLB	0.045137	0.0441891	0		OLB
OLB2	0.0426699	0.0548163	0.0400291	0	OLB2
	IBO	IBO2	OLB	OLB2
Fst Values below diagonal.

## Sheet: FstT
Pairwise Population Fst Values and Estimates of Nm As Table
Data Sheet	Plan1
Data Title	Nei Genetic Distance
No. Samples	91
No. Pops	4
Pairwise Matrix as Table
Pop1	Pop2	Fst	Nm	#Pop1	#Pop2
IBO	IBO2	0.0516613	4.58921	24	27
IBO	OLB	0.045137	5.28869	24	28
IBO2	OLB	0.0441891	5.40751	27	28
IBO	OLB2	0.0426699	5.60893	24	12
IBO2	OLB2	0.0548163	4.31069	27	12
OLB	OLB2	0.0400291	5.99545	28	12
Warning! Results should be treated with caution given the following:
There is 8% missing data at the locus 'Pmac130' in the population 'OLB2!
There is 8% missing data at the locus 'Pmac149' in the population 'OLB2!

## Sheet: GstG
Summary of G-Statistics
Data Sheet	Plan1
Data Title
No. Loci	6
No. Samples	91
No. Pops.	4
No. Permutations	999	No. PW Pop Permutations	999
No. Bootstraps	1000
G-Statistics
Locus	Gst	G'stN	G'stH	G''st	Dest	P (Gst)
Pmac82	0.0385839	0.050792	0.0490584	0.0611334	0.0108948	0.009
Pmac84	0.0500152	0.0655934	0.0967351	0.111547	0.0491796	0.018
Pmac102	0.0453489	0.0595648	0.0539514	0.0680392	0.00901115	0.005
Pmac128	0.0602831	0.0787941	0.280688	0.294857	0.234544	0.002
Pmac130	0.0330524	0.0435897	0.228708	0.237113	0.202343	0.001
Pmac149	0.0772311	0.10039	0.228915	0.248267	0.164379	0.001
Tot	0.052885	0.0692919	0.116694	0.131995	0.0673715	0.001
SE	0.00965172	0.0124217	0.0360533	0.0368367	0.0345591
CIU	0.0394154	0.0518724	0.0709849	0.0837656	0.0282461
CIL	0.0677689	0.0883625	0.209366	0.223959	0.165783
Probabilities for G-Statistics
P(rand >= data)	P Gst	P G'stN	P G'stH	P G''st	P Dest
Pmac82	0.009	0.009	0.011	0.011	0.014
Pmac84	0.018	0.018	0.017	0.017	0.014
Pmac102	0.005	0.005	0.005	0.006	0.005
Pmac128	0.002	0.002	0.001	0.001	0.001
Pmac130	0.001	0.001	0.002	0.002	0.002
Pmac149	0.001	0.001	0.001	0.001	0.001
Tot	0.001	0.001	0.001	0.001	0.001
Note: Standard errors (SE) are estimated by jackknifing over loci. Upper (CIU) and lower (CIL) 95% confidence intervals are estimated by bootstrapping over loci.
Key:
Gst = Analog of Fst, adjusted for bias. Gst = (cHt-cHs)/cHt.
G'stN = G'st(Nei) = Nei's standardized Gst (see Appendix 1).
G'stH = G'st(Hed) = Hedrick's standardized Gst. G'stH = Gst/GstM.
G''st = Hedrick's standardized Gst, further corrected for bias when no. pops is small (see Appendix 1).
Dest = Jost's estimate of differentiation (see Appendix 1).

## Sheet: GstS
Summary of G-Statistics by Locus
Data Sheet	Plan1
Data Title
No. Loci	6
No. Samples	91
No. Pops.	4
No. Permutations	999	No. PW Pop Permutations	999
No. Bootstraps	1000
G-Statistics by Locus
	Pmac82	Pmac84	Pmac102	Pmac128	Pmac130	Pmac149	Tot
Fis	-0.137273	0.0389931	0.211268	-0.0330545	-0.0915861	-0.0775154	-0.0443151
Fst	0.0546943	0.0693237	0.0677062	0.0780198	0.0507425	0.0948891	0.0709239
Gis	-0.112319	0.0644483	0.235353	-0.0077155	-0.0654019	-0.050866	-0.0184074
Gst	0.0385839	0.0500152	0.0453489	0.0602831	0.0330524	0.0772311	0.052885
G'stN	0.050792	0.0655934	0.0595648	0.0787941	0.0435897	0.10039	0.0692919
G'stH	0.0490584	0.0967351	0.0539514	0.280688	0.228708	0.228915	0.116694
G''st	0.0611334	0.111547	0.0680392	0.294857	0.237113	0.248267	0.131995
Dest	0.0108948	0.0491796	0.00901115	0.234544	0.202343	0.164379	0.0673715
Probabilities for G-Statistics by Locus
	Pmac82	Pmac84	Pmac102	Pmac128	Pmac130	Pmac149	Tot
Fis	0.983	0.997	0.122	1	1	0.778	1
Fst	0.007	0.019	0.005	0.002	0.001	0.001	0.001
Gis	0.983	0.997	0.122	1	1	0.775	1
Gst	0.009	0.018	0.005	0.002	0.001	0.001	0.001
G'stN	0.009	0.018	0.005	0.002	0.001	0.001	0.001
G'stH	0.011	0.017	0.005	0.001	0.002	0.001	0.001
G''st	0.011	0.017	0.006	0.001	0.002	0.001	0.001
Dest	0.014	0.014	0.005	0.001	0.002	0.001	0.001
Key:
Fis = Inbreeding coefficient within individuals. Fis = (Hs-Ho)/Hs.
Fst = Inbreeding coefficient within subpopulations, relative to total = genetic differentiation among populations. Fst = (Ht-Hs)/Ht
Gis = Inbreeding coefficient within individuals, adjusted for bias. Gis = (cHs-Ho)/cHs.
Gst = Analog of Fst, adjusted for bias. Gst = (cHt-cHs)/cHt.
G'stN = G'st(Nei) = Nei's standardized Gst (see Appendix 1).
G'stH = G'st(Hed) = Hedrick's standardized Gst. G'stH = Gst/GstM.
G''st = Hedrick's standardized Gst, further corrected for bias when no. pops is small (see Appendix 1).
Dest = Jost's estimate of differentiation (see Appendix 1).
Note:
The 'Tot' or 'Mean over loci' for Fst is calculated based on the average Hs and Ht over loci, rather than as the arithmetic average.
The 'Tot' or 'Mean over loci' for Gst, G'stH, G'stN, G''st are calculated based on the average cHs and cHt over loci, rather than as the arithmetic average.
The 'Tot' or 'Mean over loci' for Dest is calculated based on the average cHs and cHt over loci, rather than as the arithmetic average.
See F-Statistics via Frequency for an alternative mean Fst estimate, based on the average Fst over loci.
