# Supplementary material for: Weak population structure and no genetic erosion in Pilosocereus aureispinus: A microendemic and threatened cactus species from eastern Brazil
Source: PLoS One. 2018 Apr 9;13(4):e0195475. doi: 10.1371/journal.pone.0195475 (PMC5890996; doi:10.1371/journal.pone.0195475)
Supplement: S1 Information — (R) [file pone.0195475.s007.R]

#script to perform DAPC analysis
library(adegenet)

#read Genepop file
input<-read.genepop("PA.gen", ncode = 2L, quiet = FALSE)

#choose number of clusters
grp <- find.clusters(input, max.n.clust=3, n.pca=20, n.clus=2)

#perform preliminary DAPC analysis
dapc <- dapc(input, grp$grp, n.pca=20)

#find optimum PCA axis number
optPCA <- optim.a.score(dapc)

#perform DAPC analysis
dapc <- dapc(input, grp$grp, n.pca=optPCA$best)

#plot the first discriminant function
myCol <- c("red","yellow","orange")
scatter(dapc,1,1, col=myCol, bg="white", scree.da=FALSE, legend=TRUE, solid=.4)

#get barplot
compoplot(dapc, posi="bottomright", txt.leg=paste("Cluster", 1:3), lab="", ncol=1, xlab="individuals", col=funky(6))

#get ind. assignment percentage
round(dapc$posterior,4)
