# Supplementary material for: Weak population structure and no genetic erosion in Pilosocereus aureispinus: A microendemic and threatened cactus species from eastern Brazil
Source: PLoS One. 2018 Apr 9;13(4):e0195475. doi: 10.1371/journal.pone.0195475 (PMC5890996; doi:10.1371/journal.pone.0195475)
Supplement: S2 Information — (R) [file pone.0195475.s008.R]

#Script modified from Meirmans (2015), to perform a Redundancy Analysis (RDA) using spatial data.

library(hierfstat)
library(vegan)
library(SoDA)
library(reshape)

#custom functions to calculate allele frequencies (modified from script by Jerome Goudet)
"getal" <- function(dats)
{
	x<-dim(dats)
	if (max(dats[,2],na.rm=T)<1000000) modulo=1000
	if (max(dats[,2],na.rm=T)<10000) modulo<-100
	if (max(dats[,2],na.rm=T)<100) modulo<-10
	firstal<-dats[,-1] %/% modulo
	secal<-dats[,-1] %% modulo
	ind<-vector(length=0)
	nbpop<-max(dats[,1])
	for (i in 1:nbpop) {
		dum<-1:sum(dats[,1]==i)
		if (i==1) ind<-dum else ind<-c(ind,dum)
	}
	ind<-rep(ind,2)
	if (x[2]==2) dats.al<-data.frame(pop=rep(dats[,1],2),ind=ind,al=c(firstal,secal))
	else dats.al<-data.frame(pop=rep(dats[,1],2),ind=ind,al=rbind(firstal,secal))
	return(dats.al)
}


"pop.freqs"<-function(dats,diploid=TRUE)
{
	nbpop<-max(dats[,1])
	if (diploid) dats<-getal(dats)[,-2]
	nbloc<-dim(dats)[2]-1
	for (i in 1:nbloc){
		eff<-apply(table(dats[,(i+1)],dats[,1]),2,sum,na.rm=TRUE)
		freq<-sweep(table(dats[,(i+1)],dats[,1]),2,eff,FUN="/")
		if (i==1 ) all.freq<-freq else all.freq<-rbind(all.freq,freq)
	}
	return(t(all.freq))
}

#read the input, in Fstat format
filename = sprintf("PA.dat")
dat = read.fstat.data(filename)

#calculate overall fst
bstats = basic.stats(dat)
global_fst = bstats$overall[8]
print(bstats$overall)

#calculate pop freqs using custom function, not using hierfstat
freqs = pop.freqs(dat)
		
#insert spatial coordinates
coords = cbind(X=c(-43.09,-43.10,-42.55,-42.54),Y=c(-12.05,-12.16,-12.22,-12.21))

#make polynomials of spatial coordinates and give them correct names
space = poly(coords, degree=3)
colnames(space) <- c("X","X2","X3","Y","XY","X2Y","Y2","XY2","Y3")	

#perform forward selection of spatial variables
#this may give a lot of output to the console
ord.spa = rda(freqs ~ ., data.frame(space), scale= FALSE)
(R2.all.spa = RsquareAdj(ord.spa)$adj.r.squared)
stp.spa = ordistep(rda(freqs ~ 1, data.frame(space)), scope = formula(ord.spa), scale= FALSE, direction="forward", pstep = 1000)
(selected.spa = attributes(stp.spa$terms)$term.labels)

#subsample space to the selected variables
#you may be interested to pause here to see which ones they are
space = space[,selected.spa]
	
perc.rda = 0
perc.tot = 0

#if there are any variables selected, perform an rda
if(length(selected.spa) > 0){
	#do the actual rda and study the output
	rda_res = rda(freqs, space,scale=FALSE) #nicer for plotys
	print(rda_res)
	
	#calculate variance components
	tot_inert = rda_res$tot.chi
	orig_eigs = rda_res$CCA$eig
	
	all_perc = orig_eigs/tot_inert
	perc.rda = sum(orig_eigs) / tot_inert
	perc.tot = global_fst * perc.rda	
	
	#test overall significance and per axis
	rda_test = rda(freqs~space,scale=FALSE) #better for testing
	overall.test = anova.cca(rda_test, step=1000)
	axis.test = anova.cca(rda_test, by="axis", step= 1000)	
	
}

#print results

#print all axis percentage
print(all_perc)

#RDA percentage
print(perc.rda)

#RDA * Fst
print(perc.tot)

#print RDA significances
print(overall.test)


#Original script from:
#Meirmans, P.G. (2015) Seven common mistakes in population genetics and how to avoid them; Molecular Ecology.
